# Supplementary material for: The Human Papillomavirus (HPV) E1 protein regulates the expression of cellular genes involved in immune response
Source: Sci Rep. 2019 Sep 20;9:13620. doi: 10.1038/s41598-019-49886-4 (PMC6754496; doi:10.1038/s41598-019-49886-4)
Supplement: Supplementary file 2 — Dataset 1 [file 41598_2019_49886_MOESM2_ESM.xls]

## Sheet: Hoja1
	GeneName	log2FoldChange	pvalue
RSAD2	RSAD2	-0.573846	2.84332e-09
IFNL1	IFNL1	-0.566001	4.48682e-12
IFIT2	IFIT2	-0.477295	7.72101e-09
XAF1	XAF1	-0.473209	2.46341e-08
TNFSF10	TNFSF10	-0.451522	2.70513e-06
SAMD9L	SAMD9L	-0.444332	4.13548e-07
IFIT3	IFIT3	-0.420593	1.16623e-06
GBP4	GBP4	-0.397206	3.44858e-05
HERC5	HERC5	-0.389405	4.04774e-05
CCL5	CCL5	-0.370636	5.0726e-05
IFI44L	IFI44L	-0.369299	5.78162e-05
TRIM22	TRIM22	-0.365964	0.000131636
ACKR3	ACKR3	-0.360472	0.000227095
DHX58	DHX58	-0.339991	0.000383085
TP73	TP73	-0.332402	7.54654e-05
FGFR3	FGFR3	-0.314777	0.0012692
CXCL10	CXCL10	-0.310861	0.000558558
CA2	CA2	-0.309755	0.000509375
OSBPL7	OSBPL7	-0.304978	0.00176953
HES1	HES1	-0.301894	0.000921254
OAS2	OAS2	-0.292754	0.000992951
CMPK2	CMPK2	-0.289151	0.00303816
EPHB3	EPHB3	-0.288623	0.00294084
USP18	USP18	-0.27996	0.00256252
IFIH1	IFIH1	-0.269568	0.00115903
ID3	ID3	-0.268627	0.00205882
LFNG	LFNG	-0.264673	0.00658592
MYLK	MYLK	-0.264002	0.00659037
SLC15A3	SLC15A3	-0.263605	0.00690128
GBP1	GBP1	-0.263011	0.00489202
AMOT	AMOT	-0.261522	0.00589307
ALPP	ALPP	-0.261305	0.00680517
PARP14	PARP14	-0.260775	0.00191033
SLC29A3	SLC29A3	-0.25907	0.0080197
RHOV	RHOV	-0.258751	0.00703304
APOL1	APOL1	-0.257013	0.00563719
DTX4	DTX4	-0.256702	0.00799549
KREMEN2	KREMEN2	-0.256072	0.0083495
OLFML2A	OLFML2A	-0.255894	0.00651448
OTUD1	OTUD1	-0.255593	0.00589147
STARD5	STARD5	-0.25552	0.00868495
MMP13	MMP13	-0.255131	0.00664683
SPON2	SPON2	-0.247515	0.0104335
CXXC5	CXXC5	-0.247204	0.0110039
PML	PML	-0.247155	0.00572803
NR2F1	NR2F1	-0.242721	0.00869718
DNAJB4	DNAJB4	-0.240922	0.0137381
SEMA3F	SEMA3F	-0.240772	0.00867905
IFNB1	IFNB1	-0.238436	1.93328e-05
ALDH3A2	ALDH3A2	-0.238043	0.0108934
SYTL1	SYTL1	-0.237245	0.0141745
S1PR5	S1PR5	-0.236176	0.0156332
CCL2	CCL2	-0.230615	0.0150107
SESN1	SESN1	-0.229773	0.018119
OASL	OASL	-0.229538	0.00574506
CXCL11	CXCL11	-0.229488	0.00828764
C19orf66	C19orf66	-0.229227	0.0146602
FAM102A	FAM102A	-0.228543	0.0115142
BTN3A1	BTN3A1	-0.22491	0.0209184
IFI44	IFI44	-0.224903	0.00864102
CASP1	CASP1	-0.224346	0.0216638
SLC22A23	SLC22A23	-0.224344	0.0217568
EYA1	EYA1	-0.223036	0.0223411
INTS8	INTS8	-0.222127	0.0163013
CROT	CROT	-0.219855	0.019808
STAT2	STAT2	-0.218091	0.00860726
WNT4	WNT4	-0.217919	0.015011
SMO	SMO	-0.217562	0.0146008
FGD3	FGD3	-0.217193	0.010039
EMP2	EMP2	-0.216767	0.0115988
EPN3	EPN3	-0.215928	0.0252681
CLDN15	CLDN15	-0.215642	0.0266375
SNHG19	SNHG19	-0.214936	0.0275912
ZNF574	ZNF574	-0.214005	0.0219236
AGFG2	AGFG2	-0.213947	0.0264093
HERC2P7	HERC2P7	-0.213881	0.00953209
HELZ2	HELZ2	-0.213284	0.0140103
PRICKLE4	PRICKLE4	-0.212867	0.0153508
HSPB1	HSPB1	-0.212584	0.0134477
NEURL3	NEURL3	-0.212479	0.0197054
APOL3	APOL3	-0.211912	0.0276666
PARP10	PARP10	-0.211681	0.0194464
CBX2	CBX2	-0.211528	0.0282615
ZNF488	ZNF488	-0.211374	0.0303394
ZC3HAV1	ZC3HAV1	-0.210172	0.00822481
UBD	UBD	-0.209218	0.0281439
VAV3	VAV3	-0.209152	0.0255565
IGSF9	IGSF9	-0.208618	0.0324452
SAMHD1	SAMHD1	-0.208291	0.0191012
KIAA1161	KIAA1161	-0.208193	0.0292424
EDIL3	EDIL3	-0.205942	0.0338081
ZNF579	ZNF579	-0.205354	0.03522
ZCCHC2	ZCCHC2	-0.205298	0.026267
PPP2R2B	PPP2R2B	-0.204201	0.0285072
MATN2	MATN2	-0.203892	0.0343216
EPSTI1	EPSTI1	-0.203843	0.0167606
ARMC7	ARMC7	-0.203585	0.0357179
CROCC	CROCC	-0.202587	0.0367608
TRAFD1	TRAFD1	-0.202369	0.0201589
UAP1L1	UAP1L1	-0.201651	0.0256665
PPP1R10	PPP1R10	-0.2014	0.0167074
KHK	KHK	-0.200863	0.0391494
LYPD1	LYPD1	-0.200446	0.0235851
SPEN	SPEN	0.200102	0.0133595
SERPINB2	SERPINB2	0.200497	0.0238802
LINC01204	LINC01204	0.200539	0.0381347
ZC3H12C	ZC3H12C	0.201566	0.0348336
AKAP13	AKAP13	0.202835	0.014707
ADORA2B	ADORA2B	0.203309	0.0113963
B3GNT3	B3GNT3	0.203345	0.0221453
NRG1	NRG1	0.203475	0.0205264
FAT1	FAT1	0.203843	0.0290674
DKK1	DKK1	0.204024	0.0102913
PRDM8	PRDM8	0.204037	0.0369082
SMOX	SMOX	0.204836	0.0200446
WDR45	WDR45	0.205247	0.0275596
IRAK2	IRAK2	0.205979	0.0312287
MAOA	MAOA	0.206289	0.0226604
MGA	MGA	0.206402	0.0225733
IRS2	IRS2	0.206526	0.0178245
N4BP3	N4BP3	0.206724	0.0321846
FAM216A	FAM216A	0.207542	0.0197421
MAFK	MAFK	0.207826	0.0135509
OSMR	OSMR	0.208335	0.0119841
E2F7	E2F7	0.208694	0.0300243
DRAP1	DRAP1	0.209501	0.00713401
DDIT3	DDIT3	0.210105	0.0315727
STYK1	STYK1	0.210176	0.0314372
SERPINE1	SERPINE1	0.210399	0.0132033
KMT2A	KMT2A	0.210619	0.0190521
BOD1L1	BOD1L1	0.210669	0.0127924
LACC1	LACC1	0.210903	0.0295501
SUSD1	SUSD1	0.211098	0.0241264
SCN1A	SCN1A	0.211408	0.000207394
PYGB	PYGB	0.211664	0.00596205
F2RL1	F2RL1	0.212735	0.00634901
NR4A2	NR4A2	0.213072	0.0163379
PLIN2	PLIN2	0.213926	0.0282168
COL12A1	COL12A1	0.214608	0.0101576
GZMB	GZMB	0.21475	0.00137719
CYSRT1	CYSRT1	0.215107	0.0246849
SYNJ2	SYNJ2	0.215212	0.010559
PTAFR	PTAFR	0.215788	0.0250069
ABCB1	ABCB1	0.216087	0.000127991
TRIB1	TRIB1	0.216097	0.019399
SETBP1	SETBP1	0.216812	0.0230821
HIVEP1	HIVEP1	0.217126	0.0193194
GPRC5A	GPRC5A	0.217135	0.00588559
NAV3	NAV3	0.21717	0.024701
ADRB2	ADRB2	0.217593	0.0171441
HBEGF	HBEGF	0.217793	0.00524115
PORCN	PORCN	0.217915	0.0129754
SNX9	SNX9	0.217942	0.00926615
JMY	JMY	0.218625	0.0210191
ABL2	ABL2	0.21909	0.015534
LINC01468	LINC01468	0.219278	0.0176921
PLEC	PLEC	0.220322	0.00372573
SDC4	SDC4	0.220543	0.012834
FERMT1	FERMT1	0.220961	0.00921421
PRRC2C	PRRC2C	0.221626	0.00504135
STOM	STOM	0.22202	0.020128
CD44	CD44	0.22225	0.00573247
DUSP1	DUSP1	0.222707	0.0224907
GDF15	GDF15	0.222778	0.00254422
LCK	LCK	0.223076	0.0200731
MUC16	MUC16	0.223403	0.0193992
XDH	XDH	0.224307	0.0196129
AKAP9	AKAP9	0.224607	0.0120418
YPEL5	YPEL5	0.224733	0.0133741
NCF2	NCF2	0.224945	0.0148581
CALB1	CALB1	0.22633	0.0195269
LRRFIP1	LRRFIP1	0.226527	0.00453743
STX1A	STX1A	0.226737	0.0187014
OCIAD2	OCIAD2	0.227147	0.00610623
CDCP1	CDCP1	0.227915	0.00516363
ZBED2	ZBED2	0.228205	0.00830309
PGF	PGF	0.229257	0.0189642
AGPAT9	AGPAT9	0.229304	0.0164258
PTK6	PTK6	0.229927	0.00991088
2002-08-01	2002-08-01	0.230441	0.00603554
CALB2	CALB2	0.230457	0.0151084
GREB1L	GREB1L	0.231113	0.0121932
MFSD2A	MFSD2A	0.23309	0.00904707
SH3TC2	SH3TC2	0.233519	0.0123336
CTGF	CTGF	0.233707	0.0165374
NFKB2	NFKB2	0.23426	0.00991969
YRDC	YRDC	0.234454	0.0067154
SPRY4	SPRY4	0.235134	0.0161649
ODC1	ODC1	0.235541	0.00933593
PRKDC	PRKDC	0.235611	0.00595259
SRGAP1	SRGAP1	0.236342	0.0141781
GABRB3	GABRB3	0.236356	1.37505e-05
UACA	UACA	0.236583	0.0109246
MAP1B	MAP1B	0.238135	0.00665144
SOWAHC	SOWAHC	0.238624	0.00470114
ITGA5	ITGA5	0.239692	0.00661927
MTHFD2	MTHFD2	0.239817	0.0056264
AVPI1	AVPI1	0.240179	0.00734945
ETV5	ETV5	0.240521	0.00946002
LDLR	LDLR	0.241229	0.00177671
CEACAM6	CEACAM6	0.241381	0.00800217
TAGLN3	TAGLN3	0.241597	0.00256297
EMP1	EMP1	0.241791	0.00144629
BCL2L1	BCL2L1	0.243309	0.0041702
PHC2	PHC2	0.245372	0.0037117
SERPINB8	SERPINB8	0.245406	0.00659303
HPCAL1	HPCAL1	0.248403	0.00393935
GJB4	GJB4	0.249182	0.00942109
SPRR1B	SPRR1B	0.249741	0.0101561
IL24	IL24	0.250449	0.00635526
GEM	GEM	0.25071	0.00823064
SH3PXD2A-AS1	SH3PXD2A-AS1	0.251923	0.00997868
SEMA3B	SEMA3B	0.252258	0.0065905
FAM167A	FAM167A	0.252455	0.0093049
HIVEP2	HIVEP2	0.25263	0.00597215
PHLDA2	PHLDA2	0.254123	0.00268923
C4orf32	C4orf32	0.254556	0.0090566
COL13A1	COL13A1	0.254889	0.00894734
SLC4A7	SLC4A7	0.25594	0.00809808
SMG1	SMG1	0.256594	0.00262072
LY6K	LY6K	0.257065	0.00770011
EGFR	EGFR	0.257641	0.00104451
PRNP	PRNP	0.257751	0.00153452
FN1	FN1	0.258837	0.000548598
ADAM8	ADAM8	0.258854	0.00279406
HAS2	HAS2	0.260279	0.00502734
SH2D5	SH2D5	0.260425	0.00750287
EGR3	EGR3	0.260902	0.00698478
S100A2	S100A2	0.263795	0.000952967
PIM1	PIM1	0.266471	0.00253027
DYNC1H1	DYNC1H1	0.2677	0.00188438
MDN1	MDN1	0.270666	0.00222441
NRP1	NRP1	0.27172	0.00356252
FAM107B	FAM107B	0.272223	0.00433724
ARNT2	ARNT2	0.272572	0.00451632
BCAR3	BCAR3	0.27298	0.00113486
SERPINE2	SERPINE2	0.274229	0.00370344
DOCK4	DOCK4	0.274403	0.00451198
ECM1	ECM1	0.275619	0.00248159
LINC01057	LINC01057	0.279339	0.00213344
TNFRSF10A	TNFRSF10A	0.28002	0.00102789
ITPRIP	ITPRIP	0.281022	0.000920377
TNS4	TNS4	0.282947	0.000736658
IL23A	IL23A	0.28321	0.0034776
PTPRE	PTPRE	0.283826	0.0017819
AREG	AREG	0.283827	0.00369195
DLC1	DLC1	0.28431	0.00327573
ITGA2	ITGA2	0.286431	0.00107209
PLEK2	PLEK2	0.288351	0.000834467
DUSP4	DUSP4	0.289043	0.00188706
TGM2	TGM2	0.291703	0.00269463
NT5E	NT5E	0.291754	0.00132014
PLAUR	PLAUR	0.292487	0.000408381
ARID3B	ARID3B	0.29313	0.00140975
BMP6	BMP6	0.297182	0.00135772
ZNF185	ZNF185	0.298085	0.00173385
RHOF	RHOF	0.299303	0.00218738
CYP27B1	CYP27B1	0.300771	0.00144104
HMGA2	HMGA2	0.301258	0.000586928
FLNB	FLNB	0.304392	6.60175e-05
CYR61	CYR61	0.308108	0.000934799
SLC20A1	SLC20A1	0.308177	0.000225236
FOSL1	FOSL1	0.309824	0.000575494
PLK3	PLK3	0.310325	0.00102641
UBR4	UBR4	0.310463	0.000304384
SEMA7A	SEMA7A	0.310546	0.000553853
SPHK1	SPHK1	0.313112	0.00026881
ADAM19	ADAM19	0.316061	0.000184587
MMP10	MMP10	0.316667	0.000826666
IER3	IER3	0.318146	7.03273e-05
SYNE2	SYNE2	0.318431	0.000515163
MAST4	MAST4	0.319423	0.0004588
OSBP2	OSBP2	0.31995	0.000825518
AHNAK	AHNAK	0.320471	0.000127228
IL1RL1	IL1RL1	0.322822	0.000243665
KIAA0754	KIAA0754	0.325315	0.000868323
TINAGL1	TINAGL1	0.325464	3.2373e-05
FOS	FOS	0.326371	0.000828006
PRSS22	PRSS22	0.332562	0.0006577
TFPI2	TFPI2	0.339591	0.000135614
RPSAP52	RPSAP52	0.34069	0.00047041
IL11	IL11	0.344947	0.000403802
MYH15	MYH15	0.346267	0.000195091
CD55	CD55	0.348306	0.000195379
ESRG	ESRG	0.348796	0.000202865
VEGFA	VEGFA	0.349135	0.000101142
FAM83A	FAM83A	0.350204	4.60293e-05
MAFF	MAFF	0.352237	0.000164501
WNT9A	WNT9A	0.356508	0.000172834
LAMC2	LAMC2	0.369372	3.42747e-05
ANGPTL4	ANGPTL4	0.372672	0.000131363
LAMA3	LAMA3	0.373711	1.75647e-05
LIF	LIF	0.381988	3.62383e-05
EREG	EREG	0.385088	8.19926e-05
CCNA1	CCNA1	0.388245	3.82207e-05
NR4A1	NR4A1	0.41458	4.73249e-06
MYH16	MYH16	0.418161	4.3978e-06
MACF1	MACF1	0.440813	6.0239e-08
MMP1	MMP1	0.453174	4.90777e-07
DUSP6	DUSP6	0.472539	5.50153e-08
FOSB	FOSB	0.47892	9.6668e-07
FST	FST	0.494029	6.68382e-09
