# Supplementary material for: The Human Papillomavirus (HPV) E1 protein regulates the expression of cellular genes involved in immune response
Source: Sci Rep. 2019 Sep 20;9:13620. doi: 10.1038/s41598-019-49886-4 (PMC6754496; doi:10.1038/s41598-019-49886-4)
Supplement: Supplementary file 3 — Dataset 2 [file 41598_2019_49886_MOESM3_ESM.xls]

## Sheet: Hoja1
	GeneName	log2FoldChange	pvalue
HBB	HBB	-0.403251	1.10241e-08
RSAD2	RSAD2	-0.380772	2.12817e-07
IFNL1	IFNL1	-0.378778	4.18457e-12
C20orf24	C20orf24	-0.348524	1.58201e-06
CCL5	CCL5	-0.30253	1.94218e-05
DHX58	DHX58	-0.279348	0.000129548
ZNF579	ZNF579	-0.279091	0.000170394
USP18	USP18	-0.270491	0.000123119
ZNF865	ZNF865	-0.265375	0.000245091
PTPRS	PTPRS	-0.262217	0.00020522
SLC15A3	SLC15A3	-0.262041	0.000416216
CITED4	CITED4	-0.251124	0.000488505
ANKRD9	ANKRD9	-0.249966	0.000712651
CCDC85B	CCDC85B	-0.249863	7.46091e-05
HERC5	HERC5	-0.248361	0.000752428
IER5L	IER5L	-0.247421	0.000379845
HELZ2	HELZ2	-0.246752	0.000101222
IRF7	IRF7	-0.241324	0.000367103
CTU1	CTU1	-0.240842	0.00115761
C19orf66	C19orf66	-0.240516	0.000777806
SAMD9L	SAMD9L	-0.239767	0.000453284
HES4	HES4	-0.239177	0.00124735
FBRSL1	FBRSL1	-0.237732	0.000204366
GBP4	GBP4	-0.234433	0.00137538
HES1	HES1	-0.225332	0.000421539
TTC22	TTC22	-0.21991	0.00300991
ZNF316	ZNF316	-0.218781	0.000360351
PARP10	PARP10	-0.218479	0.000864228
MEX3D	MEX3D	-0.215892	0.00172499
PML	PML	-0.21281	0.000191798
COL5A1	COL5A1	-0.208911	0.00436683
FJX1	FJX1	-0.208647	0.00102085
EXOSC6	EXOSC6	-0.208568	0.00167759
IFIH1	IFIH1	-0.206515	0.000914858
IFIT2	IFIT2	-0.205793	0.00523263
MRPL41	MRPL41	-0.204604	0.00103918
FOXC1	FOXC1	-0.204118	0.00320724
ID1	ID1	-0.20366	0.00132509
HSPB1	HSPB1	-0.201749	0.000734819
NME2	NME2	-0.20122	0.00668289
APOL1	APOL1	-0.20118	0.00298333
PRDX3	PRDX3	0.20012	0.000560275
CALB1	CALB1	0.200652	0.00687736
RAP1B	RAP1B	0.201958	0.000530539
MBNL2	MBNL2	0.203719	0.0015481
FST	FST	0.203771	0.00105619
ZNF92	ZNF92	0.204245	0.00468511
MYH15	MYH15	0.204585	0.00456856
SLMO2	SLMO2	0.205102	0.00361494
NR4A2	NR4A2	0.205374	0.00172094
LAMC2	LAMC2	0.20554	0.000401386
PRNP	PRNP	0.205606	0.000167296
VEGFA	VEGFA	0.20787	0.000396772
COMMD10	COMMD10	0.208356	0.00449402
SRP9	SRP9	0.209357	0.000223961
EGR3	EGR3	0.210551	0.00290399
40756	40786	0.214588	0.000231107
GOLT1B	GOLT1B	0.214669	0.00083245
CDK2AP1	CDK2AP1	0.219056	0.000267691
FHL2	FHL2	0.220297	0.000129273
AVPI1	AVPI1	0.220572	0.000539129
HIGD1A	HIGD1A	0.223886	0.00020962
MUC16	MUC16	0.223985	0.00204504
UPP1	UPP1	0.22483	0.000374809
CSF2	CSF2	0.22549	0.00231752
TSC22D1	TSC22D1	0.226894	0.000204302
SYNE2	SYNE2	0.228149	0.0013831
HMGA2	HMGA2	0.229475	0.000131087
EREG	EREG	0.232737	0.001652
HAS2	HAS2	0.239374	0.000946757
FAM107B	FAM107B	0.24033	0.000340241
S100A2	S100A2	0.240598	3.98626e-05
GEM	GEM	0.24338	0.000415202
CYP24A1	CYP24A1	0.247269	0.00067837
MAFF	MAFF	0.248247	0.000128075
SGK1	SGK1	0.258832	7.87059e-05
YPEL5	YPEL5	0.25917	9.91995e-05
CDKN1A	CDKN1A	0.260534	4.23367e-05
NDUFC2	NDUFC2	0.280587	0.000157202
CD55	CD55	0.284284	2.85083e-05
CCNA1	CCNA1	0.30204	1.38317e-05
FOS	FOS	0.309313	2.87402e-05
DUSP6	DUSP6	0.319333	3.10971e-08
IL11	IL11	0.329242	9.1142e-06
NR4A1	NR4A1	0.346228	9.18759e-08
FOSB	FOSB	0.452304	9.82074e-10
