# Supplementary material for: The Human Papillomavirus (HPV) E1 protein regulates the expression of cellular genes involved in immune response
Source: Sci Rep. 2019 Sep 20;9:13620. doi: 10.1038/s41598-019-49886-4 (PMC6754496; doi:10.1038/s41598-019-49886-4)
Supplement: Supplementary file 4 — Dataset 3 [file 41598_2019_49886_MOESM4_ESM.xls]

## Sheet: Hoja1
GeneName	log2FoldChange	pvalue
IFNL1	-0.422629	1.71525e-14
CCL5	-0.392551	8.83646e-09
RSAD2	-0.340338	1.65563e-06
USP18	-0.333645	4.88736e-07
DHX58	-0.329113	6.26771e-06
IFIT2	-0.29127	1.17069e-06
CCL2	-0.276392	9.43098e-05
SLC15A3	-0.271192	0.000226919
TNFAIP2	-0.271075	2.42704e-05
HES1	-0.26798	5.22507e-05
HSH2D	-0.264729	0.000329543
CXCL1	-0.260268	0.000169401
PARP10	-0.257792	1.99492e-05
KCTD11	-0.249683	0.000123677
ANGPTL4	-0.241306	0.000983458
TRAF1	-0.238963	0.000865161
TRIM22	-0.238064	0.000946966
IRF9	-0.235152	0.000847977
IFIH1	-0.233325	0.000372487
IFNB1	-0.232904	1.35266e-07
IRF1	-0.231544	0.000531877
STARD5	-0.230044	0.00181048
ELF3	-0.228395	0.000339454
EPSTI1	-0.222728	0.000877198
IFITM1	-0.219633	0.00046523
CMPK2	-0.216362	0.00311889
RELB	-0.21622	0.00104464
EGLN3	-0.21198	0.00216599
OAS3	-0.208374	0.000591113
GBP5	-0.207259	0.000793739
C19orf66	-0.206651	0.00331742
STAT2	-0.205904	0.00104046
RNF19B	-0.205141	0.000930007
NEURL3	-0.204966	0.00175967
SNHG12	-0.203909	0.00364401
NOCT	-0.202777	0.00569245
LINC00265	-0.202596	0.00472059
LOC100419583	-0.200469	0.0058768
LIMS1	0.200877	0.00292124
PSMD10	0.20228	0.0015238
SMC5	0.202641	0.00179697
SC5D	0.202923	0.00147318
ABCD3	0.203207	0.00301849
SMG1	0.203259	0.00145858
SLCO1B3	0.20552	0.00393813
RAB27B	0.207404	0.00307771
CDK2AP1	0.207532	0.000684594
S100A2	0.209519	0.000124817
TMEM168	0.210213	0.00438187
PRDX3	0.211673	0.000140218
DGKH	0.212427	0.00232093
CLEC2B	0.212758	0.00392169
NDFIP2	0.216372	9.91551e-05
CNTN1	0.217263	0.00238733
NR4A1	0.217377	0.000674337
ASPM	0.217665	7.71503e-05
FBN2	0.218062	0.00104553
COPS2	0.218426	4.10901e-05
2015-09-01	0.220362	9.45479e-05
TGFBR1	0.220419	0.000548493
SYNE2	0.224557	0.00156354
SCOC	0.224733	0.00177108
CCNA1	0.22475	0.00112407
ITPR2	0.224948	0.00124592
SRP9	0.23819	1.96005e-05
DPY19L4	0.238586	0.000407277
SCAMP1	0.242587	0.00046821
COMMD10	0.254444	0.000424269
FOSB	0.255956	0.000478552
TPRKB	0.276025	0.000104895
NDUFC2	0.315784	1.73516e-05
CYP2C8	0.36987	9.68254e-15
